# Supplementary material for: Methodological comparison of alpine meadow evapotranspiration on the Tibetan Plateau, China
Source: PLoS One. 2017 Dec 13;12(12):e0189059. doi: 10.1371/journal.pone.0189059 (PMC5728505; doi:10.1371/journal.pone.0189059)
Supplement: S1 Table — The meteorological data and flux data for each site was in the S1 Table.xlsx. (XLSX) [file pone.0189059.s001.xlsx]

## Sheet: Arou
	Rn(Wm-2)	G(Wm-2)	Tmean(oC)	Tmin(oC)	Tmax(oC)	RH(%)	u2(ms-1)	ET(mmd-1）
2014-04-22	99.7496	12.7178	2.67102	-4.639	11.95	53.3105	3.16547	1.92449
2014-04-23	80.7304	10.2065	4.58068	-4.602	13.46	43.2744	3.18104	1.47691
2014-04-24	81.5092	6.47988	3.22306	-4.822	12.11	44.6169	4.4132	1.60094
2014-04-25	110.299	10.1479	0.364632	-7.743	10.52	41.9612	3.0648
2014-04-26	98.1388	12.3044	1.03271	-6.755	10.64	38.674	2.51206
2014-04-27	92.576	10.7213	1.79022	-6.706	11.73	41.8557	3.00411	1.88581
2014-04-28	105.212	16.3858	2.4069	-8.1	13.3	36.7942	2.78502	1.99343
2014-04-29	107.564	16.5249	4.7132	-6.266	15.8	39.6535	2.86297
2014-04-30	82.3572	2.12359	5.46686	-2.866	17.48	46.2886	3.59879
2014-05-01	133.462	2.66475	-0.07	-5.895	6.94	48.911	4.48963
2014-05-02	113.501	3.82613	0.413993	-9.97	12.27	44.1035	2.81611
2014-05-03	100.399	1.91331	1.29228	-6.168	10.31	38.159	3.01837	1.72089
2014-05-04	96.9242	1.76392	1.59927	-8.8	10.6	35.6903	2.78959	1.70013
2014-05-05	119.771	3.86157	3.04526	-7.013	11.49	36.3654	2.82726	1.91462
2014-05-06	107.789	2.49984	4.33635	-5.235	11.67	35.593	3.15578	1.65996
2014-05-07	82.4225	2.41127	4.24634	-5.969	13.8	40.8285	3.01699	1.60578
2014-05-08	54.6068	0.968327	5.68327	-4.881	15.83	40.1013	3.28549	1.20579
2014-05-09	84.0691	3.03106	2.96988	-2.364	11.57	53.5571	3.03667	1.38216
2014-05-10	59.7508	-1.69188	-1.92224	-5.974	3.227	80.0582	2.75892
2014-05-11	151.569	4.82405	-1.14456	-13.26	12.22	57.9047	3.13787	3.30747
2014-05-12	110.219	3.23396	4.83589	-4.357	16.67	51.4056	3.75556	2.2707
2014-05-13	75.8767	-1.0648	1.37006	-3.536	10.45	83.0126	3.01517
2014-05-14	41.5165	-1.00263	-1.396	-5.43	4.645	71.7244	3.22915	1.27466
2014-05-15	116.32	4.96051	2.4159	-3.703	10.45	53.6557	2.76833	2.44473
2014-05-16	99.7125	3.52459	3.76705	-0.939	9.23	68.6209	2.80145
2014-05-17	76.5443	0.473003	4.35469	-0.499	11.55	67.1247	2.93237	1.53288
2014-05-18	28.2976	-3.93295	-0.258437	-3.706	3.666	87.4019	2.25615
2014-05-19	140.871	10.2232	4.13516	-4.806	14.06	55.2893	2.57473	2.93086
2014-05-20	132.033	7.33667	8.48506	-2.22	19.07	42.6338	2.65357	3.23521
2014-05-21	102.666	3.30856	9.71593	-0.089	19.52	45.9412	2.85846	2.67472
2014-05-22	42.9377	-2.15009	7.99412	1.672	14.88	58.391	3.20284
2014-05-23	168.658	9.60344	7.98345	1.093	16.5	66.137	2.70162	3.652
2014-05-24	79.4563	-3.12049	3.07087	-1.711	9.12	75.2214	2.74808
2014-05-25	124.077	5.27831	5.22262	-2.076	13.59	53.8039	2.30361	3.07355
2014-05-26	134.179	4.91147	6.96324	0.242	14.85	49.8696	2.61096	3.33386
2014-05-27	101.749	1.35055	7.10897	-1.569	15.73	47.8068	2.74312
2014-05-28	124.336	5.41808	9.34056	1.9	16.15	52.5831	2.3301	3.11311
2014-05-29	53.1481	-3.63047	6.17575	-0.589	15.62	70.0418	2.95613
2014-05-30	172.705	11.2245	8.75344	2.2	17.32	65.3209	2.5446
2014-05-31	153.178	7.04328	11.6145	0.693	22.42	50.1526	2.44122	4.20017
2014-06-01	65.8274	-2.09017	12.0244	2.378	22	50.0767	3.39906	2.36468
2014-06-02	167.772	9.21624	13.0629	4.422	22.42	59.901	3.27515
2014-06-03	147.345	1.18309	9.20025	4.037	16.26	73.9262	3.1501
2014-06-04	87.0594	-0.014658	9.95068	2.342	17.82	62.3512	2.6862	2.71844
2014-06-05	63.1777	-3.46522	6.16277	2.821	13.74	81.2795	3.00951
2014-06-06	168.696	9.9148	8.40041	0.078	18.2	59.4449	2.36217	4.43162
2014-06-07	126.307	-0.19639	8.53346	2.177	17.42	55.9639	3.33361	3.60627
2014-06-08	130.76	5.00426	9.81547	2.074	19.02	58.8103	2.72385	3.70119
2014-06-09	102.083	0.28631	9.10589	3.375	18.2	67.721	2.85476	3.07031
2014-06-10	120.441	5.36203	9.56429	3.654	17.56	74.6704	2.07131
2014-06-11	50.9879	-3.26297	9.06079	3.444	13.59	77.2657	2.81401
2014-06-12	57.3181	-0.430211	4.46233	1.575	7.668	85.7217	1.49686
2014-06-13	131.694	5.85417	7.41439	4.037	13.67	77.2168	2.05788
2014-06-14	135.933	5.57909	8.44471	0.474	15.92	66.7895	2.21673
2014-06-15	124.944	-0.532849	8.32299	1.749	15.56	69.5985	2.8099
2014-06-16	136.188	4.04853	7.16185	-0.184	14.51	70.7103	2.40427
2014-06-17	91.1851	-0.188698	8.58647	1.566	18.4	69.7832	2.68068
2014-06-18	78.8072	-1.15385	5.9486	1.715	11.88	83.0762	3.09686
2014-06-19	120.932	5.35141	7.66106	2.381	12.88	67.7191	2.12068	3.13089
2014-06-20	91.8791	1.16497	7.84807	3.217	12.25	68.016	1.96553
2014-06-21	150.331	7.2112	9.09281	-0.75	19.04	62.4145	2.4511	4.2712
2014-06-22	93.7654	-1.16801	9.48192	3.64	16.42	72.7723	3.10404
2014-06-23	178.234	9.36645	11.1357	5.411	17.68	71.1084	2.13597	4.86815
2014-06-24	26.67	-5.85223	8.63565	7.335	11.48	83.1111	2.24934
2014-06-25	146.368	8.4557	10.5345	2.578	17.25	69.1172	1.69222
2014-06-26	22.1675	-4.08412	9.91531	7.514	12.78	82.0852	2.46509
2014-06-27	68.926	2.00765	9.19797	4.306	13.86	79.821	1.37138
2014-06-28	174.746	9.40866	10.0359	6.383	16.39	74.5361	2.76116
2014-06-29	147.109	-0.812208	9.64849	4.019	17.35	71.126	2.23553
2014-06-30	141.54	2.6816	9.08733	3.454	14.81	71.7874	2.4819
2014-07-01	171.208	5.10788	9.37527	1.345	16.52	70.4881	2.15924
2014-07-02	90.942	-3.55923	8.15097	2.393	14.94	77.4198	2.69222
2014-07-03	181.8	8.8207	9.60926	0.439	19.49	65.9025	2.05549	5.00917
2014-07-04	171.224	6.31463	12.7819	3.561	22.4	60.2819	2.29824	5.30345
2014-07-05	114.968	1.70229	13.2268	5.261	21.64	66.0312	2.07385	3.58648
2014-07-06	108.597	1.7913	12.8548	9.61	19.32	84.2756	2.26685
2014-07-07	97.2638	-0.781463	11.3179	6.786	19.26	81.5774	2.46325
2014-07-08	36.9482	-3.98006	8.63286	6.251	11.63	80.2013	2.28943
2014-07-09	62.7395	2.29787	10.7585	7.924	14.77	71.4038	1.40579
2014-07-10	142.733	4.99448	10.6388	3.301	18.87	74.2485	2.22063
2014-07-11	142.436	3.32402	10.625	6.457	16.04	74.3911	2.16853
2014-07-12	163.298	2.54515	9.42397	0.356	17.3	63.3325	2.72665	4.7741
2014-07-13	176.818	3.87347	10.0068	1.055	18.14	60.9141	2.62851	5.02488
2014-07-14	164.115	3.53539	10.786	0.852	20.52	62.5288	2.3122	4.95627
2014-07-15	156.153	2.68644	11.2942	2.149	20.74	63.9135	2.53701	4.75181
2014-07-16	151.37	2.60515	12.2249	2.43	23.34	60.9976	2.39446	4.76277
2014-07-17	172.611	3.99398	13.5461	2.456	23.89	58.0742	2.67034	5.54719
2014-07-18	147.979	1.30225	14.4802	4.871	23.54	62.0097	3.10288	4.7939
2014-07-19	61.3355	-1.8432	11.1932	5.048	18.15	77.247	2.43374	1.85922
2014-07-20	16.5001	-4.54697	8.37748	7.373	9.82	90.3826	2.40317
2014-07-21	74.4592	2.50725	10.2558	7.773	15.2	87.6085	1.65633
2014-07-22	44.79	-1.54651	9.64758	7.84	11.97	88.2357	2.64678
2014-07-23	158.363	6.01309	10.5587	5.271	17.87	71.6307	2.30149
2014-07-24	167.525	5.57648	11.8471	1.054	23.09	62.2456	2.10467	4.91412
2014-07-25	164.254	3.02697	13.3944	3.331	22.28	59.8858	2.73663	5.14107
2014-07-26	115.763	0.0253947	11.3605	3.944	21.53	68.9346	2.20156	3.74435
2014-07-27	145.391	3.11513	13.3975	4.918	22.27	63.7872	2.09429	4.38518
2014-07-28	115.08	-0.593457	11.3835	4.146	21.15	70.9495	2.37475
2014-07-29	140.795	3.03698	12.4157	2.584	22.75	67.2949	2.40469	4.22508
2014-07-30	159.851	4.40731	14.6119	3.67	24.9	59.3808	2.34764	5.14041
2014-07-31	164.646	3.27228	14.7246	6.258	23.32	66.5027	2.44487	5.15496
2014-08-01	135.921	-0.540489	12.0413	6.124	19.6	68.4822	2.67695	4.21488
2014-08-02	76.7391	-2.03939	10.0942	5.083	15.74	77.5578	2.76646
2014-08-03	34.1387	-1.86169	10.1015	7.617	12.14	84.2726	1.70452
2014-08-04	122.457	4.04972	12.2653	5.037	19.19	75.0981	2.38826	3.38051
2014-08-05	39.8319	-1.81549	10.7259	6.552	13.77	85.3904	2.47713
2014-08-06	105.856	2.61116	10.9778	4.035	19	80.0194	1.8314
2014-08-07	81.3406	-0.402894	10.6021	6.037	18.5	80.3322	2.59674
2014-08-08	108.473	2.46824	10.8616	7.195	18.43	78.394	1.6304
2014-08-09	159.789	4.66366	12.4157	3.111	21.75	69.1503	2.0102	4.70508
2014-08-10	30.0946	-5.42139	8.9657	7.302	12.08	84.479	2.56928
2014-08-11	75.6773	-0.0456045	7.76774	2.167	13.33	80.0781	1.99699
2014-08-12	111.853	-1.05509	5.9311	-0.998	14.36	73.6998	2.43352
2014-08-13	156.033	1.08748	5.38348	-3.055	14.48	72.0197	2.63267	4.01826
2014-08-14	123.987	-0.300406	7.22614	-0.358	15.21	68.2272	2.47456	3.36773
2014-08-15	109.242	0.537276	8.74378	0.538	18.29	67.2696	2.03337	3.28595
2014-08-16	155.395	3.6976	9.30508	1.543	18.72	70.3272	2.31195	4.28153
2014-08-17	115.884	1.3821	9.53922	1.449	18.78	70.1492	2.16676	3.27219
2014-08-18	143.57	3.55898	11.6895	1.208	23.05	63.0987	2.33065	4.15134
2014-08-19	122.519	1.07807	12.3059	5.156	20.9	69.0578	2.88237	3.80914
2014-08-20	73.4271	-0.711272	10.2796	7.306	15.67	80.3544	2.08487
2014-08-21	96.9336	0.283339	8.88643	5.672	14.61	78.8277	2.06373
2014-08-22	84.2272	-2.15116	6.39592	0.479	15.4	80.404	1.80221
2014-08-23	164.054	2.40141	8.01912	1.006	15.21	69.4517	2.31655
2014-08-24	136.481	0.862578	7.92695	0.932	14.44	70.1235	2.73727
2014-08-25	144.505	1.50407	8.70835	4.098	16.19	70.3651	2.38185
2014-08-26	112.582	-1.62257	7.44167	-0.7	17.12	69.3394	2.53796	3.23389
2014-08-27	100.658	-3.15493	6.68938	-0.779	16.59	74.683	2.29434	2.74855
2014-08-28	130.867	4.38662	10.3393	-0.301	21.42	62.526	2.32041	3.7515
2014-08-29	34.0752	-3.15375	8.25691	3.704	12.59	83.9015	2.02149
2014-08-30	141.667	3.13417	7.99374	0.175	18.22	71.6757	1.69361
2014-08-31	62.2957	-3.57087	6.74476	0.945	15.18	81.7142	2.48558
2014-09-01	153.546	1.29008	7.08442	-1.228	15.25	69.9408	2.55242
2014-09-02	128.548	1.02224	7.3201	-4.047	19.46	62.2125	2.04074	3.56179
2014-09-03	106.136	0.513986	9.11676	0.704	19.71	63.0817	2.7344	3.17218
2014-09-04	124.143	1.45179	8.96286	-0.72	21.01	71.7517	2.05495	3.3974
2014-09-05	53.8577	-1.53589	9.13161	3.88	17.06	80.5171	1.63433
2014-09-06	17.8272	-3.18238	7.46181	5.733	10.09	88.5827	1.64498
2014-09-07	126.212	6.91694	11.2105	5.455	20.16	73.5137	1.73076
2014-09-08	70.3342	-0.139397	9.71214	5.217	15.36	73.8939	2.48252
2014-09-09	81.7481	0.215746	9.54167	3.403	17.89	73.2201	2.16558
2014-09-10	40.3984	-2.28066	8.4217	5.562	15.52	85.7683	2.22752
2014-09-11	143.885	3.71674	8.75765	3.144	17.81	72.5042	2.06417
2014-09-12	109.305	0.125157	8.70003	0.811	19.38	74.1312	1.95922
2014-09-13	84.0923	-1.66445	7.43674	4.112	13.84	82.2558	2.50767
2014-09-14	32.029	-2.67905	6.13158	3.431	9.39	81.3472	1.31289
2014-09-15	107.875	-0.18213	6.08251	0.066	15.03	75.8402	2.15206
2014-09-16	31.8567	-5.80422	2.58246	-0.069	8.71	85.1418	1.17699
2014-09-17	119.815	0.644887	5.25269	-4.25	15.76	63.9297	2.10444
2014-09-18	83.5109	-1.03819	6.94474	-2.575	16.77	60.595	2.36814
2014-09-19	111.539	0.60529	6.75484	-2.806	17.5	62.9751	1.88449	2.67706
2014-09-20	90.8879	0.0161662	7.36222	-2.765	16.56	64.6765	2.30704	2.48426
2014-09-21	54.1628	-0.921898	7.03126	0.169	13.53	74.5603	2.71801
2014-09-22	50.6697	-3.76488	3.33782	0.055	7.466	83.9956	1.88647
2014-09-23	101.518	0.118348	5.82723	-3.215	14.76	64.34	1.76984
2014-09-24	99.0823	-0.0442604	6.32394	-2.091	15.3	62.877	2.62497	2.47076
2014-09-25	90.9318	-2.04843	6.09401	-2.574	16.54	61.4769	2.8836	2.38059
2014-09-26	78.7982	-1.67619	4.16085	-4.539	15.71	66.3647	2.26912
2014-09-27	13.6379	-4.30436	2.32025	-1.19	6.481	85.8311	1.94016
2014-09-28	90.8677	-0.290518	3.76606	-5.256	14.13	69.5079	1.9814	2.11811
2014-09-29	75.3692	-0.33293	6.26217	-2.914	16.72	57.8844	2.48817	1.9841
2014-09-30	47.3844	-1.52379	4.43512	1.076	11.79	78.2567	2.52256
2014-10-01	89.4902	-0.34663	4.10706	-3.618	13.94	69.139	1.81142	2.43524
2014-10-02	70.0599	-1.81728	3.8937	-5.747	15.05	63.3406	2.20919	1.66898
2014-10-03	56.2065	-4.42539	1.8839	-5.508	13.97	76.1039	2.3365
2014-10-04	78.9547	-0.774305	1.53677	-4.07	9.77	75.4476	2.15861
2014-10-05	82.3389	-1.52722	3.1217	-7.934	16.32	57.0372	2.26372	1.66217
2014-10-06	79.8996	-0.603312	3.97535	-7.077	15.19	59.7307	2.27696	1.54781
2014-10-07	74.654	2.14736	5.92828	0.732	12.11	68.1322	1.68176
2014-10-08	73.254	-1.84697	5.59215	-3.091	15.2	61.1002	2.39185	1.37239
2014-10-09	79.8021	0.540964	6.97599	-2.986	19.17	58.1715	2.92101	1.50447
2014-10-10	4.59718	-7.06328	0.263333	-3.848	3.816	90.0326	2.17875

## Sheet: Hulugou
	Rn(Wm-2)	G(Wm-2)	Tmean(oC)	Tmin(oC)	Tmax(oC)	RH(%)	u2(ms-1)	ET(mmd-1）
2013-04-14	120.86	14.2537	0.324472	-10.288	10.613	17.8354	2.83352	0.369482
2013-04-15	102.257	14.5073	1.01288	-8.13826	9.95313	18.1372	2.5865	0.257016
2013-04-16	102.297	19.6461	3.45647	-6.61599	12.825	17.5326	2.02898	0.410941
2013-04-17	93.9701	17.3562	3.82265	-7.46731	14.2571	21.034	2.72856	0.505636
2013-04-18	78.6495	16.784	4.36368	-2.7227	13.5927	33.3885	2.80643	0.270808
2013-04-19	106.171	13.5159	1.71638	-3.97964	9.49278	55.4363	2.46494	0.941583
2013-04-20	43.2357	8.99646	2.40901	-1.84784	8.40391	37.3617	2.1866	0.232035
2013-04-21	75.8412	12.8214	1.77915	-5.69846	11.8564	42.2629	2.64884	0.251582
2013-04-22	91.9107	12.9071	2.22941	-2.38102	8.06194	41.6241	3.05058	0.238956
2013-04-23	119.541	16.3758	1.41721	-7.09743	10.7057	30.4093	2.70817	0.602961
2013-04-24	115.671	15.6843	2.23329	-6.4926	11.1653	25.0476	2.79906	0.604388
2013-04-25	114.635	20.7874	4.08569	-6.90272	14.3981	18.2258	2.34631	0.551522
2013-04-26	86.8669	20.073	6.48235	-3.62274	15.8825	15.7703	2.45262	0.459081
2013-04-27	102.054	20.2188	6.06768	-2.23579	13.9299	19.9905	2.97827	0.504358
2013-04-28	31.3911	7.40532	3.3177	-0.00526759	5.9649	54.9969	2.39083	0.0686103
2013-04-29	123.901	23.3301	4.46212	-2.27068	11.5827	58.8758	2.30415	0.344367
2013-04-30	75.2218	13.2353	4.00996	-0.102026	10.8379	65.0615	1.96094
2013-05-01	118.294	13.802	2.11346	-1.40649	8.17467	73.674	2.01385
2013-05-02	129.863	16.4626	3.89011	-2.17849	9.49189	46.1272	2.49134	0.930431
2013-05-03	116.412	15.1959	5.03855	-2.3362	11.8492	29.6154	2.67173	0.604387
2013-05-04	99.2797	18.4189	6.28425	-1.03731	12.0095	29.2098	2.37956	0.584044
2013-05-05	142.531	21.429	6.64093	0.200565	12.8199	33.3715	3.10045	0.783474
2013-05-06	99.9012	16.2206	4.84313	-1.21193	11.9443	52.5294	2.15211
2013-05-07	-8.79901	-13.3149	-0.222979	-3.70793	1.30206	88.4385	1.97225
2013-05-08	78.3572	-4.52118	-1.27022	-6.28719	3.79282	61.1403	1.84216	1.92374
2013-05-09	173.112	12.6646	-0.241549	-7.43925	6.94687	46.142	2.52463	2.91369
2013-05-10	187.673	13.5978	1.83272	-6.11352	9.44405	35.7127	2.73761	2.60772
2013-05-11	176.696	16.1439	3.79283	-3.9555	11.031	32.5758	2.70575	2.15607
2013-05-12	132.565	18.2871	5.51573	-2.20352	14.5421	36.534	2.59174	1.65602
2013-05-13	120.158	20.0495	6.10731	-1.1558	14.6437	46.2065	2.44383	1.47808
2013-05-14	70.3868	4.86097	2.73415	0.492885	6.70725	80.4941	1.6489
2013-05-15	60.9097	6.49662	2.42497	0.698813	7.70218	84.1257	1.4387
2013-05-16	113.633	9.53319	1.19214	-2.56612	6.71832	81.4459	1.62087
2013-05-17	187.129	18.4356	2.65057	-4.73727	10.6498	59.1654	2.09112
2013-05-18	118.419	6.84583	3.34084	-1.47792	10.9483	54.1924	2.46924	2.15304
2013-05-19	175.222	20.75	4.79387	-2.54028	12.2831	50.145	2.26677	2.58249
2013-05-20	173.954	26.1906	8.49028	-0.853595	17.554	36.2129	2.38678	2.52332
2013-05-21	96.1006	9.18828	6.10399	1.26053	14.3996	57.4407	2.20583	1.55673
2013-05-22	185.426	27.9709	7.79842	0.168711	16.2613	53.2025	2.0269	2.91987
2013-05-23	32.8545	-6.41403	4.87244	0.386562	8.29048	61.2338	2.39107	0.961545
2013-05-24	110.03	9.44709	3.02569	-2.16148	9.9584	73.2002	1.99949
2013-05-25	165.156	22.6512	7.13969	-0.119571	15.4028	58.78	2.25176	3.1499
2013-05-26	136.864	19.1143	10.0271	2.8201	19.2116	45.2245	2.87976	2.63647
2013-05-27	101.477	7.94454	5.58354	-0.0383218	11.0053	64.1759	2.16597
2013-05-28	70.0026	-2.92129	1.08263	-1.66927	4.49389	74.7329	1.65045
2013-05-29	130.302	16.0086	3.66319	-2.35561	9.92071	63.7145	1.72923	2.12329
2013-05-30	56.7479	0.97988	3.02183	0.0101762	6.72427	85.4221	1.4896
2013-05-31	181.162	24.6281	5.1816	-0.102051	11.5951	63.4617	1.6738	3.1405
2013-06-01	151.275	19.7674	6.82839	-0.820616	14.0435	55.3587	1.87808	2.59537
2013-06-02	119.447	14.2069	8.32263	1.25959	14.2812	44.7019	2.18981	2.35383
2013-06-03	167.522	28.3836	10.8605	1.76223	19.6011	41.4422	2.28532	3.30622
2013-06-04	112.509	18.9496	11.3003	3.20546	19.435	39.2222	2.1377	2.69069
2013-06-05	136.729	16.2645	9.18807	2.98009	18.8972	54.63	2.26341
2013-06-06	173.814	20.1308	8.77804	1.51489	17.4832	64.7005	2.00593
2013-06-07	47.4045	1.58406	7.91685	2.86908	11.6656	70.782	1.53737
2013-06-08	116.723	-0.766405	2.81472	-0.54911	8.23196	86.4292	1.93543
2013-06-09	62.3222	-9.60028	0.0902725	-3.13617	4.15972	78.3718	1.44235
2013-06-10	211.868	18.3265	2.78622	-4.93666	11.6341	46.9137	2.29424	4.25311
2013-06-11	211.017	23.9173	7.38658	-1.33345	15.5976	40.4825	2.05494	4.3686
2013-06-12	148.116	16.2581	8.54717	2.43236	15.3199	57.5144	2.36959	3.13706
2013-06-13	128.976	15.9482	8.61617	1.76048	16.2743	63.5241	2.35286	2.90509
2013-06-14	181.33	26.3181	11.1388	3.51817	18.4913	58.9762	2.45645	4.01071
2013-06-15	28.1331	-0.894847	7.71311	4.40571	10.868	85.4338	2.08179
2013-06-16	152.474	17.7862	8.67155	2.73015	15.3163	80.8682	3.24138
2013-06-17	127.214	15.4472	8.76216	5.38344	18.0302	86.3574	1.82982
2013-06-18	133.5	21.8772	11.0287	6.36786	18.837	80.8613	2.35037	2.85236
2013-06-19	72.9921	8.7012	8.74055	5.36556	14.1612	91.4717	1.53712
2013-06-20	92.6701	9.36861	7.69763	5.16068	11.9721	87.9636	1.53549
2013-06-21	162.623	12.7016	8.28043	3.48031	14.0298	66.7166	2.04339
2013-06-22	144.428	13.3612	9.63752	4.42299	14.5679	67.8997	2.56519
2013-06-23	154.296	18.9461	8.87728	4.20052	16.4225	70.2429	1.63877
2013-06-24	142.819	10.8442	8.27575	2.92085	14.8972	69.862	1.95679
2013-06-25	163.544	13.3828	8.45845	2.31784	15.1849	63.2872	1.90048	3.94622
2013-06-26	198.865	11.7521	8.55245	1.32578	16.5614	62.9908	2.04476	5.17222
2013-06-27	153.903	16.269	10.7065	2.82292	19.0787	51.9128	2.04682	4.0069
2013-06-28	150.715	17.4665	11.9826	3.55098	20.0445	52.1478	2.056	4.12026
2013-06-29	144.129	14.9044	12.0267	6.25138	19.2682	61.5757	2.52586	3.49706
2013-06-30	137.171	18.8573	12.5501	6.82223	19.2686	69.129	1.84823
2013-07-01	193.672	17.5515	12.1738	7.92181	17.7335	78.8733	2.35262
2013-07-02	167.829	22.7935	14.0423	8.2706	21.5477	71.6452	2.27687	4.37247
2013-07-03	91.2584	8.73855	11.9478	8.80147	17.0886	82.125	1.77632
2013-07-04	103.687	5.18539	9.42547	6.85908	14.0397	84.4249	1.43146
2013-07-05	188.777	23.385	11.8059	4.35014	18.3356	62.3052	1.68941	4.55599
2013-07-06	185.793	25.0778	13.5668	6.92977	20.2928	61.1328	2.0537	4.50546
2013-07-07	123.91	2.93106	9.56367	7.83954	12.6953	84.1671	2.03078
2013-07-08	46.0665	-7.26297	6.39193	4.97691	9.08836	90.374	1.26859
2013-07-09	57.8057	-0.0289962	6.59799	4.32705	9.52257	86.5488	1.38758
2013-07-10	140.035	10.9821	8.29447	4.94711	13.8025	81.1149	2.0324
2013-07-11	118.36	12.1008	8.76565	4.46187	12.98	81.8836	1.5716
2013-07-12	167.225	20.2128	11.5458	8.29295	17.8343	79.5378	1.60395
2013-07-13	94.2134	10.6864	11.0463	8.79424	15.6235	84.4574	1.50599
2013-07-14	41.6125	-1.49906	9.50649	6.999	11.825	79.1286	1.55421
2013-07-15	222.442	22.6043	11.6148	4.37799	18.6189	65.0315	1.98428	5.63727
2013-07-16	99.9588	7.03456	11.3626	7.89272	15.4663	75.4525	1.87472
2013-07-17	98.3464	2.5252	8.59597	5.97376	13.0671	83.2175	1.61907
2013-07-18	228.217	12.2687	7.7139	1.52122	14.2963	63.6201	1.96112
2013-07-19	161.66	11.1271	10.1223	3.55687	16.4736	61.0183	1.92179	4.26468
2013-07-20	159.966	9.34791	10.4467	3.30443	16.9669	63.5119	2.07762	4.18765
2013-07-21	137.437	5.67487	9.62958	4.73213	16.4829	72.444	2.29187	3.74671
2013-07-22	173.385	17.1011	11.5253	3.42751	20.0984	65.391	1.74602	4.68291
2013-07-23	120.08	10.5676	13.4131	7.74533	18.7668	63.2703	2.2224	3.79809
2013-07-24	48.2275	0.215651	9.48395	8.10315	11.2369	82.6724	1.2704
2013-07-25	49.4291	-4.04951	7.28021	6.24816	8.59458	81.4433	1.60239
2013-07-26	127.465	12.0998	9.35125	5.80588	15.3587	81.7439	1.57691	2.87369
2013-07-27	207.885	13.193	10.0003	5.38901	16.7618	71.7613	2.14002
2013-07-28	185.874	12.8053	9.3219	3.4214	15.7074	65.4305	1.59577	4.82088
2013-07-29	143.856	7.29199	8.85062	2.18887	16.4103	65.8788	1.6858
2013-07-30	135.27	8.46554	10.0915	3.30981	17.7413	59.7299	1.81053	3.82091
2013-07-31	154.377	6.12696	8.71101	1.38151	16.4706	64.5447	1.94029	4.13056
2013-08-01	165.748	5.61966	8.73361	1.84936	16.5501	63.1419	2.09784	4.36611
2013-08-02	189.813	10.2562	9.63354	1.6747	18.6654	58.7589	2.0181	4.71021
2013-08-03	186.131	13.7973	11.388	2.60284	20.4652	54.594	1.90772	5.12205
2013-08-04	152.181	10.6382	12.4115	4.23963	21.7354	55.525	2.12022	4.5382
2013-08-05	133.383	8.0996	11.4275	5.30086	18.2315	65.4837	2.04717	3.84188
2013-08-06	36.7282	-8.21056	7.49442	5.07562	11.3671	79.6736	1.69344
2013-08-07	144.748	5.60802	8.67462	2.52132	14.9743	66.2792	1.98538	3.60188
2013-08-08	182.986	10.4109	10.2575	1.57411	18.3204	62.6255	2.05871	4.88619
2013-08-09	164.808	12.8995	12.1503	3.77773	20.6216	59.2655	2.24992	4.4305
2013-08-10	132.188	3.84461	9.83689	5.37953	16.3301	70.9434	1.86386	3.4327
2013-08-11	184.75	8.99009	10.172	2.7046	19.133	66.8331	1.65588	4.64393
2013-08-12	146.411	9.08053	11.8022	3.66982	19.7704	61.3774	2.08972	3.95713
2013-08-13	134.345	9.89216	13.9242	7.49287	20.6429	58.3301	2.28412	3.9638
2013-08-14	137.001	11.1011	15.3626	9.49135	22.6731	60.9708	2.52488
2013-08-15	131.145	-1.12088	11.058	6.58382	17.9652	78.1954	2.79675	3.577
2013-08-16	74.7046	-5.05462	7.06673	5.46083	10.3742	87.8815	1.69622
2013-08-17	52.6976	-2.34361	6.51635	5.06363	9.38489	93.3366	1.35885
2013-08-18	126.224	11.1732	11.4699	5.54016	18.9755	81.0507	1.85364
2013-08-19	128.848	8.68897	11.1876	8.44056	16.386	86.1323	1.8139
2013-08-20	85.0939	2.36134	10.38	7.52065	15.4104	86.4999	1.82774
2013-08-21	120.643	7.61113	11.57	7.39818	17.9204	80.7316	1.76
2013-08-22	94.4011	3.49707	10.7072	8.50313	15.0791	87.9584	1.64862
2013-08-23	93.2624	8.53771	10.9784	8.32808	15.4114	86.0538	1.39677	2.17612
2013-08-24	95.7281	2.63328	11.0116	6.39936	17.2858	68.7146	1.48828	2.53832
2013-08-25	154.375	4.58792	11.911	4.90084	20.2605	62.1038	1.93295	4.15087
2013-08-26	98.8765	5.40209	12.6681	8.40102	18.8103	69.9815	1.72005	2.7814
2013-08-27	70.2731	-4.18535	8.18068	6.61086	10.6341	84.1555	1.72361
2013-08-28	165.288	3.53184	9.18685	4.12056	15.6847	66.6037	1.6113	4.16798
2013-08-29	149.367	-6.53755	8.20015	1.43036	14.4423	59.5591	2.19116	3.97482
2013-08-30	158.486	-3.03083	8.71472	1.86169	16.3797	59.2418	1.93293	4.2005
2013-08-31	105.395	0.20666	9.26611	3.14639	14.6595	63.8732	1.61889	2.841
2013-09-01	72.9309	-4.8276	6.23529	2.24998	10.0157	77.0698	1.31701
2013-09-02	151.579	1.07641	7.79299	2.74657	13.9205	66.028	1.81367	4.03353
2013-09-03	68.0101	-11.0272	4.02974	1.2102	7.00092	82.8895	1.54567
2013-09-04	70.2526	-11.5983	2.92246	0.424958	7.50305	78.9047	1.6633	1.61611
2013-09-05	64.1982	-8.30446	2.67988	-0.660382	7.62354	77.1449	1.51856
2013-09-06	138.07	-1.23491	4.8137	-0.851425	12.1457	66.8314	1.7668	3.36331
2013-09-07	46.8188	-8.87306	4.13574	1.43578	7.83988	75.5936	1.6215	1.51585
2013-09-08	105.907	-6.78572	4.13839	-1.38699	11.3839	68.385	1.90169	2.66102
2013-09-09	86.6318	-7.35626	3.92765	-0.250174	9.37103	69.4586	1.79561	2.1451
2013-09-10	114.129	-8.52394	2.98541	-1.67063	9.92287	68.1066	1.81172	2.60341
2013-09-11	94.2887	-9.12377	3.23091	-3.4168	10.3746	61.6186	1.91945	2.19813
2013-09-12	102.533	-5.43396	5.37177	0.0126242	12.5224	54.5758	1.99188	2.41523
2013-09-13	110.207	-5.10919	6.59078	-1.36213	16.1458	48.2845	1.63992	2.72152
2013-09-14	78.4076	0.787222	7.24983	3.41744	12.3102	54.1455	1.73279	1.79205
2013-09-15	73.63	-1.45651	7.48338	3.84081	13.5756	68.0977	1.60935	1.72273
2013-09-16	56.4764	-2.84606	5.98731	1.71526	11.8899	76.1367	1.5569
2013-09-17	119.463	5.39902	7.62686	1.98105	14.7087	74.7768	1.57588
2013-09-18	59.2523	-5.59396	6.01821	3.09991	9.02182	85.2725	1.74423
2013-09-19	145.468	-1.90129	6.77327	1.01943	15.1183	65.4507	1.94366	3.13131
2013-09-20	92.1783	-8.63726	4.66402	-0.376473	12.304	73.1791	1.64518
2013-09-21	100.978	-6.47324	7.75605	0.156765	14.2381	52.3316	2.24747	2.55429
2013-09-22	65.4597	-6.62229	5.1502	1.2771	10.4983	70.3478	1.93405
2013-09-23	80.468	-12.2261	2.74762	-2.08133	9.41134	72.4514	1.99422
2013-09-24	98.7348	-11.8798	2.387	-5.02915	11.6832	56.5063	1.70476	2.10227
2013-09-25	94.7292	-14.4768	2.95312	-3.03886	10.1721	45.9576	2.08047	2.04944
2013-09-26
2013-09-27
2013-09-28
2013-09-29	65.1593	-4.96243	5.57638	-0.0144513	11.9977	49.2836	1.90715	1.29967
2013-09-30	78.5958	-4.94415	5.72408	1.18747	11.1818	44.4466	2.02676	1.47422
2013-10-01	78.1746	-10.6929	4.33533	-3.13479	11.9958	54.3785	2.15929	1.43484
2013-10-02	91.5699	-7.73199	4.58042	-2.79006	13.0945	48.884	1.79208	1.63907
2013-10-03	64.8175	-13.2699	3.37832	-3.72441	11.9	45.9117	1.74969	1.09497
2013-10-04	81.2532	-9.54218	4.16295	-4.55073	12.528	44.5413	2.10638	1.60518
2013-10-05	52.0509	-11.418	3.84873	-2.90678	11.545	42.4875	2.04082	1.10199
2013-10-06	52.8585	-11.2577	2.89247	-4.66694	11.5943	42.7847	1.75941	1.07565
2013-10-07	83.2159	-9.35408	4.31456	-1.49467	12.0671	37.3651	2.14099	1.20978
2013-10-08	73.4557	-12.8128	4.0949	-4.95178	15.3216	31.0189	1.85958	1.28613
2013-10-09	77.8651	-11.8968	3.5384	-5.02883	13.9284	34.922	2.275	1.16786
2013-10-10	74.499	-11.6572	3.52805	-4.43206	13.1508	41.6255	1.97827	1.17451
2013-10-11	73.0392	-7.91427	5.06084	-5.08902	15.7182	38.892	2.19509	1.02017
2013-10-12	70.9417	-4.97484	4.40404	-2.32207	11.2066	43.8851	2.58815	0.875502
2013-10-13	48.6943	-8.03807	1.25543	-3.57167	8.23198	64.5324	1.69885	0.525711
2013-10-14	73.2725	-12.1688	0.125826	-5.5625	7.67235	52.6532	1.82724	1.60689

## Sheet: Suli
	Rn(Wm-2)	G(Wm-2)	Tmean(oC)	Tmin(oC)	Tmax(oC)	RH(%)	u2(ms-1)	ET(mmd-1）
2010-05-07	108.93	16.6438	0.855757	-9.15	8.73	0.34189	2.8388	1.63285
2010-05-08	137.948	17.5478	2.12372	-4.722	8.58	0.281321	4.53408	1.81939
2010-05-09	105.924	18.6515	0.988882	-9.33	9.06	0.262005	2.80086	1.69575
2010-05-10	112.632	17.351	2.39849	-8.92	12.01	0.327494	3.29037	1.74501
2010-05-11	77.4354	10.5222	2.0329	-5.8	8.42	0.445271	3.25668	1.14592
2010-05-12	111.216	21.3615	2.98196	-5.113	12.46	0.583296	3.47036	1.87434
2010-05-13	84.2729	5.88844	1.39075	-2.43	6.896	0.76655	3.07091	2.14402
2010-05-14	129.062	17.3297	3.56547	-2.464	12.16	0.605617	4.90652	2.67353
2010-05-15	74.8454	-6.52062	-0.608111	-3.37	6.427	0.903037	4.48439	2.21762
2010-05-16	11.1146	-1.48333	-1.96035	-6.177	3.107	0.792292	3.96113	0.308657
2010-05-17	77.7954	-0.623958	-4.15121	-6.673	-1.876	0.632349	6.26624	1.78764
2010-05-18	123.58	0.859583	-2.16918	-9.36	5.127	0.463097	3.55284	2.96327
2010-05-19	154.365	23.3865	1.74162	-5.25	8.73	0.577165	2.69014	3.41452
2010-05-20	35.0463	-8.30906	-1.77069	-4.022	2.864	0.878365	3.83511	0.956439
2010-05-21	109.307	1.85021	0.285014	-4.441	6.416	0.726517	3.11596	2.48013
2010-05-22	185.447	22.9316	3.58983	-2.706	11.26	0.624768	2.97887	4.50535
2010-05-23	136.616	18.9768	6.55791	-0.672	15.49	0.557982	3.57819	3.30245
2010-05-24	79.1204	15.2252	4.71117	0.669	10.67	0.755228	3.28995	1.67709
2010-05-25	46.9321	-10.8272	0.754153	-1.047	3.942	0.90591	3.82137	2.01221
2010-05-26	147.845	14.0524	0.29612	-3.856	4.822	0.666937	4.16217	3.36496
2010-05-27	215.065	15.415	2.44944	-2.308	7.469	0.533944	5.06186	5.10602
2010-05-28	180.159	19.3172	3.66773	-2.441	9.51	0.640994	3.10206	3.99757
2010-05-29	141.055	19.6406	3.61233	-1.244	9.94	0.768037	3.2806	2.78765
2010-05-30	46.505	-8.77604	0.913069	-0.185	2.232	0.911917	4.78015	2.10931
2010-05-31	144.383	20.507	1.58495	-0.784	5.865	0.895326	3.08488	2.53643
2010-06-01	196.596	24.2975	2.53959	-1.4	7.031	0.772756	2.44564	3.94311
2010-06-02	189.364	17.9842	3.1051	-0.849	8.72	0.720946	3.45767	4.0755
2010-06-03	184.795	24.6475	4.36097	-1.472	10.7	0.64094	2.40563	4.10051
2010-06-04	208.976	28.0821	5.28453	-1.066	13.13	0.658774	3.47348	4.64261
2010-06-05	177.357	15.8461	5.04954	-2.369	11.77	0.696886	3.40683	4.45297
2010-06-06	85.8467	-0.131354	2.81359	0.102	6.245	0.893843	2.39763	1.77654
2010-06-07	67.5067	-10.1306	0.179354	-2.265	2.771	0.924577	3.88557	2.10201
2010-06-08	223.353	27.5094	1.40008	-5	8.25	0.681656	3.13605	4.91648
2010-06-09	213.102	29.1992	4.39362	-1.299	10.44	0.492727	2.67335	4.89187
2010-06-10	193.44	23.6969	5.26603	-1.645	12.21	0.573025	2.60168	4.43277
2010-06-11	142.482	6.8601	3.62127	0.042	8.56	0.784578	3.77122	3.17848
2010-06-12	148.628	12.0619	3.60004	-0.72	9.15	0.747413	2.4705	3.43561
2010-06-13	153.066	9.0375	2.49874	-0.7	8.59	0.849767	2.05881	3.65927
2010-06-14	106.453	1.26125	3.49099	-2.101	9.67	0.794124	1.71527	4.00135
2010-06-15	108.249	21.4723	5.28766	0.481	9.8	0.716883	2.87137	2.42275
2010-06-16	212.651	37.879	6.25156	-0.678	12.19	0.648918	2.5083	4.67686
2010-06-17	207.922	38.7224	8.66887	0.3	15.8	0.563944	2.63773	4.78692
2010-06-18	144.06	9.79177	7.67787	2.926	15.38	0.650388	3.57698	3.6908
2010-06-19	53.9075	-5.4499	3.44199	1.077	5.016	0.87316	2.75439	1.58629
2010-06-20	207.25	27.7176	5.4751	1.889	11.93	0.781069	2.85949	4.42321
2010-06-21	214.889	42.489	6.81863	1.686	14.48	0.715366	2.26703	4.65378
2010-06-22	128.364	11.4766	8.32747	2.371	14.34	0.644318	3.13467	3.42713
2010-06-23	99.0708	5.83656	5.59162	1.135	12.42	0.785944	2.87112	2.11831
2010-06-24	244.732	42.5352	8.15701	2.271	14.86	0.679563	2.13747	5.38219
2010-06-25	206.938	39.76	10.6913	2.788	17.19	0.628771	2.47887	4.61349
2010-06-26	127.526	9.17042	10.2111	5.845	16.42	0.713994	3.66214	3.40526
2010-06-27	144.248	20.3941	8.93226	6.03	15.29	0.812733	2.75791	3.28901
2010-06-28	73.6438	-5.84656	5.65709	2.769	7.94	0.884833	3.53467	1.69997
2010-06-29	143.555	16.0557	5.25479	2.556	11.37	0.827817	2.91428	3.19927
2010-06-30	106.455	16.1273	5.26294	1.739	9.77	0.842771	2.52564	2.07566
2010-07-01	107.421	7.71146	6.24923	1.971	12.81	0.858643	3.06238	2.25918
2010-07-02	139.957	24.2734	6.76251	3.888	11.19	0.852684	3.09649	2.86044
2010-07-03	140.984	19.8864	7.72142	4.871	12.89	0.846158	3.16666	3.23529
2010-07-04	188.768	29.6859	8.68856	4.562	14.74	0.769392	3.2718	4.26868
2010-07-05	170.73	19.2847	10.1564	5.381	17.25	0.778856	3.52119	4.09447
2010-07-06	114.763	14.7682	9.94237	6.276	15.5	0.809346	3.6149	2.60697
2010-07-07	102.863	16.5254	9.576	6.496	14.9	0.791999	2.50775	2.32294
2010-07-08	103.012	1.0501	7.31072	4.662	11.08	0.864624	3.1487	2.33114
2010-07-09	197.543	24.3853	6.01595	1.902	12.06	0.738747	2.84653	4.50537
2010-07-10	161.292	12.9219	6.47488	1.067	12.89	0.724633	3.46715	4.07267
2010-07-11	219.032	27.9699	6.99789	2.488	12.6	0.737132	3.10355	5.08475
2010-07-12	154.41	9.34979	6.82996	0.987	13.87	0.809476	2.76787	3.61332
2010-07-13	188.345	36.3911	8.73269	2.556	15.44	0.791699	2.65179	3.96219
2010-07-14	157.726	17.9135	10.0652	5.963	15.65	0.791352	3.34217	3.77384
2010-07-15	151.507	20.881	10.1343	4.935	17.13	0.749756	2.82753	3.71214
2010-07-16	149.221	18.6586	7.51877	3.967	11.98	0.783701	3.55528	3.54272
2010-07-17	186.893	13.1911	6.71767	2.68	12.81	0.733492	3.68957	4.52798
2010-07-18	197.035	20.7124	6.45546	0.762	13.56	0.740172	2.55858	4.64791
2010-07-19	212.628	22.7429	7.98934	0.268	14.52	0.67851	2.95413	5.17614
2010-07-20	168.848	23.8844	9.35268	1.9	16.96	0.673755	2.86426	4.18208
2010-07-21	137.617	15.3256	9.48803	3.525	15.16	0.727187	3.42107	3.45006
2010-07-22	214.57	40.8419	11.2982	2.356	19.91	0.696253	2.01667	4.90329
2010-07-23	194.427	35.2557	13.434	5.227	22.59	0.590652	2.90031	4.84277
2010-07-24	194.647	30.3878	13.4675	6.063	20.79	0.596049	3.11269	5.22321
2010-07-25	193.358	29.839	11.8471	0.907	20.74	0.581867	2.6672	4.98863
2010-07-26	192.62	33.5418	13.2977	5.682	21.11	0.668431	3.17662	4.73457
2010-07-27	199.048	35.342	14.8034	6.919	22.38	0.649108	2.87948	4.96471
2010-07-28	195.592	30.1935	15.9813	8.43	23.11	0.648231	2.92781	4.93337
2010-07-29	115.465	3.92021	14.8372	10.26	21.54	0.691769	3.34551	3.71542
2010-07-30	128.828	16.1692	13.7757	7.228	22.27	0.700076	3.53425	3.77973
2010-07-31	168.991	19.1973	13.8322	7.033	22.61	0.688938	4.2819	4.67335
2010-08-01	143.59	15.7575	14.1149	8.8	21.99	0.710113	4.04652	4.18119
2010-08-02	146.652	10.3262	12.9402	9.66	20.11	0.800917	3.38263	4.04142
2010-08-03	140.388	7.21896	11.585	8.31	17.62	0.744119	4.24849	3.80485
2010-08-04	191.081	20.1156	10.0741	5.705	15.81	0.636271	2.68545	4.62838
2010-08-05	184.796	22.0509	11.5789	4.334	19.94	0.62456	3.43355	4.66516
2010-08-06	166.867	19.894	12.629	3.031	22.08	0.579165	2.06228	4.31745
2010-08-07	116.055	10.7468	11.7921	7.3	17.51	0.590002	2.28131	3.03571
2010-08-08	148.063	10.5601	11.043	3.863	18.57	0.652724	2.50271	3.95456
2010-08-09	106.15	4.83563	9.86559	6.684	13.52	0.774456	2.56982	2.4476
2010-08-10	97.5229	11.1161	10.7631	7.864	16.35	0.795354	2.65659	2.57931
2010-08-11	137.984	15.3303	11.1441	2.624	18.12	0.613667	2.5222	3.53174
2010-08-12	137.843	9.96219	10.1822	3.985	15.85	0.613985	2.86208	3.40963
2010-08-13	172.79	4.34094	8.85407	2.289	16.28	0.372854	3.8203	4.76566
2010-08-14	162.904	15.7627	6.92872	-3.825	15.32	0.421461	2.41725	4.19611
2010-08-15	161.552	15.4882	8.8551	-3.308	18.68	0.475297	2.1989	3.99465
2010-08-16	115.521	12.1528	9.99269	4.958	15.56	0.636344	3.19513	2.89989
2010-08-17	68.3271	-5.52479	5.86077	2.064	9.08	0.731898	3.15567	1.52605
2010-08-18	163.869	15.745	6.7061	0.247	14.63	0.669925	2.51973	3.83626
2010-08-19	155.042	11.3576	7.72318	-0.29	16.97	0.633219	3.224	3.77386
2010-08-20	144.047	10.9255	5.40743	0.946	10.67	0.764788	3.84212	3.31962
2010-08-21	154.918	12.4697	5.45164	0.002	10.61	0.698785	2.77492	3.65504
2010-08-22	80.4971	-0.429792	3.91031	0.835	6.85	0.846805	3.19059	1.76241
2010-08-23	183.197	20.6724	4.24013	-2.686	12.67	0.734682	2.4701	4.26111
2010-08-24	156.637	10.9891	6.25778	-1.73	14.05	0.670282	2.95305	3.89112
2010-08-25	155.136	22.8053	7.74564	0.241	15.73	0.628089	2.80102	3.69681
2010-08-26	160.87	23.7426	8.88651	0.035	18.42	0.627311	3.00558	4.09274
2010-08-27	151.856	21.9355	10.1795	1.086	20.5	0.56636	3.22637	3.9135
2010-08-28	93.3321	6.24083	9.75865	1.978	18.49	0.574375	2.86848	2.59904
2010-08-29	120.32	5.79854	7.69748	4.996	11.64	0.802415	3.6107	2.62617
2010-08-30	147.554	9.36812	5.99026	0.26	12.01	0.589581	2.43834	3.47258
2010-08-31	149.114	8.36875	4.4669	-3.424	11.22	0.556028	2.77828	3.57533
2010-09-01	156.295	3.92906	2.7208	-1.773	8.23	0.670064	2.83597	3.2192
2010-09-02	121.293	0.0621875	2.27511	-5.248	9.52	0.692426	2.53521	2.94554
2010-09-03	152.994	16.253	3.97174	-6.075	12.2	0.559514	2.17199	3.37009
2010-09-04	102.658	2.30969	4.83214	1.067	11.37	0.607324	2.85685	2.60096
2010-09-05	127.061	-3.11583	3.01035	-1.196	9.94	0.731944	4.36165	3.2079
2010-09-06	120.145	-11.969	3.0354	-2.516	8.58	0.456724	8.03447	2.95613
2010-09-07	127.995	-6.52146	-0.798285	-8.54	7.033	0.409003	5.11728	2.25099
2010-09-08	127.534	8.08708	2.31091	-7.632	11.64	0.326147	3.26853	2.53808
2010-09-09	115.265	10.6699	3.14974	-7.205	13.12	0.456519	2.46216	2.61657
2010-09-10	117	13.2063	4.99173	-3.51	13.78	0.506592	2.68834	2.62996
2010-09-11	120.244	15.6171	6.54049	-2.664	14.77	0.50416	2.52432	2.60312
2010-09-12	132.4	18.0153	8.60238	0.605	16.52	0.473778	2.43122	2.98552
2010-09-13	113.695	11.8959	9.70644	-0.432	19.2	0.507712	3.63959	3.02962
2010-09-14	112.449	12.969	10.4095	3.93	17.56	0.694063	2.9354	2.43967
2010-09-15	132.859	16.1894	11.3494	4.215	18.43	0.653615	3.76567	2.94896
2010-09-16	101.8	10.9486	10.1188	5.639	18.2	0.760438	3.4302	2.50197
2010-09-17	100.163	12.0848	8.7295	4.748	14.49	0.790747	2.59839	1.69025
2010-09-18	134.3	19.3419	11.0017	4.201	18.46	0.688791	3.73474	3.07447
2010-09-19	116.534	15.3383	11.8511	4.453	20.18	0.698164	4.87874	2.89352
2010-09-20	32.0929	-7.60167	7.84516	4.139	10.99	0.849251	4.59994	1.12371
2010-09-21	133.103	11.502	5.78341	1.433	11.56	0.646761	2.9966	2.77094
2010-09-22	129.269	9.5251	5.67208	-0.287	13.24	0.623567	2.07639	2.70674
2010-09-23	114.784	7.35083	4.97782	-0.52	12.32	0.680315	3.01937	2.46062
2010-09-24	50.0775	-7.80219	0.530847	-1.62	3.232	0.875263	1.46301	0.991937
2010-09-25	100.709	6.41344	2.69292	-0.627	9.32	0.705966	3.33407	2.51772
2010-09-26	87.0942	6.72073	2.25458	-2.053	8.87	0.76079	2.69061	2.0978
2010-09-27	75.0383	-0.664271	1.96944	-0.987	7.714	0.799979	2.79181	1.78252
2010-09-28	106.856	5.36333	1.57305	-4.503	7.197	0.681581	2.81092	2.19634
2010-09-29	100.786	-1.64823	1.93416	-3.646	8.53	0.627128	2.47562	2.17403

## Sheet: Nagqu
	Rn(Wm-2)	G(Wm-2)	Tmean(oC)	Tmin(oC)	Tmax(oC)	RH(%)	u2(ms-1)	ET(mmd-1）
2011-04-27	117.852	6.72471	0.319826	-9.28333	8.99333	40.7212	2.31172	1.38318
2011-04-28	106.957	8.56893	0.775542	-9.92667	10.1567	39.8056	1.4002	0.930338
2011-04-29	69.9583	6.00724	0.691021	-9.19667	9.52667	43.9051	1.63188	0.541444
2011-04-30	98.5472	8.10751	3.35844	-9.45667	13.2367	37.3081	1.90824	0.709462
2011-05-01	73.2658	3.6847	1.95545	-0.548333	7.092	73.4033	4.04656	0.907864
2011-05-02	100.573	4.98252	1.54983	-3.89867	7.69	57.4522	2.0434	1.6091
2011-05-03	66.7611	3.37405	0.746792	-5.577	6.32933	37.7631	4.10533	0.905812
2011-05-04	133.42	8.8768	-0.448444	-11.72	9.85333	36.6596	0.900201	1.19279
2011-05-05	75.9287	6.3646	2.16848	-9.49	12.18	30.6189	2.08112	0.600385
2011-05-06	101.096	9.36233	4.24346	-8.94667	14.3367	28.671	2.61836	0.767169
2011-05-07	100.627	10.8911	7.36829	-3.17133	16.9067	27.6293	3.59615	0.702061
2011-05-08	89.2398	8.93637	8.50867	2.95033	14.9233	31.529	6.38944	0.227784
2011-05-09	140.721	7.32789	3.49162	-1.192	10.73	62.2725	5.8826	2.35214
2011-05-10	125.312	9.72741	2.84962	-6.003	10.65	55.6754	2.18137	1.28616
2011-05-11	111.704	9.3962	3.69906	-6.12433	12.2667	53.5926	2.56894	0.947937
2011-05-12	143.17	9.17164	5.48161	-2.143	14.0933	61.5194	5.63576	2.34304
2011-05-13	118.152	9.50198	5.28741	-2.692	13.6667	59.1667	2.73585	1.26894
2011-05-14	89.3421	2.42575	3.01578	-2.41633	11.6133	73.0735	4.1224	1.71965
2011-05-15	91.9584	1.31087	1.49408	-2.17133	6.83033	77.4217	2.01469	2.14596
2011-05-16	101.998	5.33815	-1.28522	-11.98	8.50667	62.8238	1.54892
2011-05-17	139.638	8.76917	2.89731	-5.09233	10.85	46.1119	1.64417	2.67729
2011-05-18	139.046	10.7689	4.27338	-5.618	12.8533	40.2651	1.59988	2.36947
2011-05-19	82.4097	7.65915	5.42108	-1.04833	13.3	46.7682	2.27633	1.16154
2011-05-20	64.1088	2.17111	2.69909	-2.89567	7.74	73.1292	2.85075	1.59541
2011-05-21	103.215	3.34162	4.41109	0.573667	11.0067	64.5985	3.88569	2.18435
2011-05-22	100.913	5.81738	5.95077	-1.704	16.3933	55.2701	5.04474	0.973087
2011-05-23	137.776	6.90864	5.99925	0.163	12.6067	59.6024	5.85948	1.98157
2011-05-24	137.656	6.25154	2.81665	-1.13133	8.63333	63.9199	2.71689	2.84903
2011-05-25	143.283	7.83307	3.78432	-4.54333	13.14	52.7722	2.96835	2.15823
2011-05-26	159.536	12.4833	5.33135	-4.35167	14.3367	49.5786	1.55926	2.39424
2011-05-27	124.672	9.52769	8.44796	-1.721	16.3433	41.0761	4.45242	1.53888
2011-05-28	124.359	10.451	9.25181	1.02167	17.4267	44.4101	3.92083	1.54
2011-05-29	105.434	3.44749	5.645	2.27967	14.2233	74.8647	3.59892	2.5142
2011-05-30	107.783	-0.00781295	4.00286	0.516667	9.05667	81.8603	2.11214	3.04876
2011-05-31	156.272	4.77233	5.94955	0.329	13.1633	69.7142	4.89331	4.58251
2011-06-01	151.017	2.73702	5.38599	0.170667	12.0233	71.0785	3.22337	4.10155
2011-06-02	160.455	9.73826	8.9876	1.848	16.58	58.0171	4.07698	4.35431
2011-06-03	187.069	11.7726	9.83828	1.49267	16.16	52.1174	4.17339	4.95091
2011-06-04	95.7183	1.68899	4.9879	2.56533	9.55	71.2517	3.00195	1.92794
2011-06-05	157.699	6.80305	6.15368	0.161667	12.8233	59.1828	3.28649	3.62714
2011-06-06	155.931	10.9716	7.50077	-1.264	14.9467	53.7244	2.00811	3.28247
2011-06-07	80.3028	0.0561774	5.006	0.627667	10.8233	72.079	3.77935	2.03499
2011-06-08	112.909	-1.75748	3.1359	0.0606667	8.46667	81.6328	1.65433	3.23795
2011-06-09	124.115	1.13192	3.84658	0.116	8.77333	78.241	3.34058	2.99186
2011-06-10	148.863	2.64291	3.81469	0.0523333	11.8933	78.026	2.11424
2011-06-11	125.649	4.77836	5.50137	1.975	11.75	72.8844	2.21788	2.94295
2011-06-12	118.142	2.08268	4.85281	2.38467	9.88667	78.419	4.63206	2.88125
2011-06-13	186.108	13.3341	9.03619	-0.0246667	17.4867	53.7088	1.09794	4.29421
2011-06-14	137.36	11.5491	10.1502	2.84	16.8167	55.2458	3.04975	3.46243
2011-06-15	81.0738	2.15226	7.12993	3.93867	11.6233	73.3437	3.67199	2.24889
2011-06-16	165.427	8.54609	7.9095	2.99967	14.0267	60.0081	3.22656	4.13317
2011-06-17	170.789	13.3761	9.2648	-1.081	18.5233	49.5686	0.864806	3.64824
2011-06-18	127.514	7.43272	9.59224	3.966	17.9433	63.0108	4.87649	3.08185
2011-06-19	132.517	6.86728	10.7437	5.39367	18.8633	64.7735	3.30685	3.74684
2011-06-20	96.1771	3.97576	9.20987	4.65067	17.0267	71.6805	2.2317	2.77413
2011-06-21	158.354	7.07045	9.27242	4.561	17.1767	71.9343	3.67615	4.51708
2011-06-22	124.345	8.25336	12.0088	4.487	18.85	52.6932	1.48581	3.11485
2011-06-23	132.162	7.68204	10.2701	5.83833	16.0533	60.6125	3.79533	3.51583
2011-06-24	80.3191	2.94199	9.06828	5.50533	17.1833	66.7049	2.81817	2.02489
2011-06-25	107.806	3.30251	8.61085	4.75467	16.9467	72.7097	2.33252	2.67258
2011-06-26	178.943	9.6023	8.47735	0.818333	14.7733	54.2106	1.17487	4.47849
2011-06-27	183.835	14.2361	10.0446	1.39333	18.6767	48.0751	1.55442	4.08635
2011-06-28	89.8061	3.47183	8.92714	1.88633	17.6933	64.2107	2.42654	2.27691
2011-06-29	143.951	6.88941	10.0436	5.537	17.6	69.2964	3.76572	3.86877
2011-06-30	148.251	6.453	9.41548	3.06433	19.9633	70.1933	2.04474	3.98967
2011-07-01	114.359	1.99052	10.2222	7.51	15.1433	69.7842	3.2277	3.19002
2011-07-02	115.896	3.98497	9.52448	4.819	15.7167	71.6125	1.97796	3.29849
2011-07-03	157.653	8.2495	11.429	6.25167	20.7767	63.6804	2.52915	4.33219
2011-07-04	119.935	6.87359	11.4136	7.24667	18.0133	65.8115	2.03344	3.32348
2011-07-05	107.396	3.41692	10.472	6.569	17.2467	71.4183	4.28374	3.14384
2011-07-06	129.172	4.20195	8.86648	5.337	16.1267	76.6836	2.37067	3.42299
2011-07-07	206.905	13.7704	12.0206	5.926	17.8033	57.3478	1.76103	5.22897
2011-07-08	106.1	6.15045	11.3183	7.31	16.76	62.2512	4.4686	2.91205
2011-07-09	123.888	4.70776	9.92348	4.08533	19.4767	69.1765	2.2008	3.25199
2011-07-10	112.749	4.28079	9.9848	5.64	17.4	67.5938	3.02685	3.14811
2011-07-11	102.939	2.53599	8.7631	5.136	17.8267	72.7866	1.88228	2.70059
2011-07-12	144.742	5.65673	9.56981	5.80367	17.1833	71.7532	3.19125	3.84416
2011-07-13	94.9108	-2.08593	7.52676	4.649	13.47	75.439	3.36963	2.80966
2011-07-14	135.224	2.18787	7.40823	3.885	12.94	72.5481	3.01682	3.51796
2011-07-15	214.579	12.9822	9.89248	1.02433	17	58.6753	1.25201	5.13659
2011-07-16	174.415	12.4974	11.3123	2.77333	20.0267	56.2638	1.8662	4.46125
2011-07-17	128.934	3.01463	9.62042	6.89833	15.3133	72.1465	3.4229	3.52414
2011-07-18	139.004	6.95607	11.6238	6.55467	19.3033	65.9736	1.7109	3.61053
2011-07-19	139.551	4.9243	10.8731	5.166	19.7967	64.2387	3.34336	3.83631
2011-07-20	146.473	4.32897	9.40995	4.20333	17.8533	73.1481	2.50588	3.95383
2011-07-21	139.467	4.40792	10.5181	5.863	17.1833	71.0086	2.98567	3.64195
2011-07-22	95.4254	-1.53486	8.16512	5.20733	14.14	82.0565	2.6089	2.86818
2011-07-23	189.76	11.2125	11.679	4.963	19.01	61.2494	1.75519	5.07848
2011-07-24	202.24	14.034	13.0188	7.52667	19.6733	58.9605	2.74481	5.3841
2011-07-25	167.813	13.3642	13.5448	4.335	22.5267	56.4684	0.731722	4.1127
2011-07-26	119.192	1.77777	10.6606	5.60867	19.5	69.9081	3.53738	3.38332
2011-07-27	83.8094	-4.02775	9.22798	5.40833	15.0067	77.2434	5.4127	2.84433
2011-07-28	125.83	3.0168	10.2115	6.77367	18.89	71.4491	2.07637	3.47825
2011-07-29	136.846	6.1127	11.0511	7.25	19.1033	67.8122	1.90102	3.54449
2011-07-30	103.966	3.51677	11.6341	5.96467	19.1933	66.1493	2.24436	2.88251
2011-07-31	143.304	6.769	12.1707	6.97167	18.4733	63.8289	1.51856	3.92723
2011-08-01	143.469	7.23956	12.1178	4.09333	20.58	61.495	1.72515	3.96978
2011-08-02	69.8276	-1.50964	9.54437	7.09	16.65	77.5152	3.2846	2.10911
2011-08-03	60.378	-4.08657	8.09809	5.82767	12.92	80.4317	4.43063	1.82683
2011-08-04	112.724	1.0551	8.79242	3.91	14.5033	64.9692	1.86779	3.23166
2011-08-05	128.239	1.52557	7.4506	2.176	15.31	62.3726	2.33669	3.2702
2011-08-06	167.39	6.67588	8.21389	-0.59	16.4667	55.9115	1.63437	4.17028
2011-08-07	165.586	7.10433	8.81126	-0.735	15.7967	51.7156	1.9756	4.34522
2011-08-08	168.332	7.45706	9.41863	0.246667	16.97	52.3702	1.99826	4.43312
2011-08-09	164.035	7.40285	9.57283	1.47467	18.7633	55.6931	2.4224	3.95608
2011-08-10	175.227	7.49687	10.2651	2.476	21.4033	53.6035	3.79917	4.28304
2011-08-11	122.398	2.93274	11.2584	4.03633	19.8967	52.2335	2.20197	3.14653
2011-08-12	127.323	1.15118	10.6245	3.09233	19.7933	52.4195	2.84849	3.3577
2011-08-13	125.101	0.642586	10.4311	5.00333	17.3767	57.6126	2.52183	3.3558
2011-08-14	65.2688	-3.74627	7.61403	5.51867	13.8967	79.9844	3.35928	1.97143
2011-08-15	110.411	1.81876	9.70726	4.531	18.05	70.8033	1.24165	2.98198
2011-08-16	80.1421	-0.152264	10.0501	5.30633	19.6767	68.4986	1.83834	2.31101
2011-08-17	157.063	2.90535	10.396	5.23167	16.5667	65.7162	3.74652	4.29
2011-08-18	122.517	4.92495	10.9807	6.46533	18.83	65.0292	1.71714	3.24731
2011-08-19	105.012	2.00798	10.7264	6.70733	16.53	65.3276	1.82472	2.74602
2011-08-20	141.099	0.970652	10.6373	3.406	19.99	64.3165	1.88021	3.95699
2011-08-21	123.645	-1.67326	9.86435	4.07033	18.5533	70.2019	2.13665	3.44571
2011-08-22	180.765	0.917722	9.11948	3.11333	15.1267	55.5289	1.6087	4.95089
2011-08-23	159.006	-0.284029	8.88144	-1.19367	19.9833	53.6171	1.93681	4.19426
2011-08-24	140.873	-0.423158	7.92617	-0.287667	14.78	55.0738	0.79784	3.39939
2011-08-25	113.126	-2.29442	7.49822	-2.06567	17.6733	53.9842	1.3493	3.02325
2011-08-26	164.33	-1.00011	7.52292	-3.34033	16.4633	50.2106	1.54067	4.34717
2011-08-27	161.73	0.773739	9.45524	-3.16767	21.2733	48.5162	1.31002	4.10068
2011-08-28	144.447	3.7578	11.197	2.49433	19.0533	50.4296	1.5489	3.55615
2011-08-29	125.803	0.849631	10.8763	-0.726	23.0367	49.5135	0.877389	3.1755
2011-08-30	126.17	1.33237	11.2974	2.86667	23.1367	56.7317	0.941479	3.01803
2011-08-31	147.907	5.7148	13.2222	3.032	24.6733	51.6255	2.05104	3.27803
2011-09-01	140.998	4.03922	13.4996	2.00267	24.6733	47.6328	0.799604	3.14518
2011-09-02	130.103	4.24758	12.9819	3.714	24.49	48.6853	2.6262	2.75056
2011-09-03	143.634	0.435938	11.769	1.46533	21.9067	53.2115	1.79506	3.35693
2011-09-04	100.97	1.61124	12.7344	5.72833	22.44	42.5392	1.8554	2.2153
2011-09-05	124.468	1.84512	11.1481	0.129333	21.1767	47.0887	2.51867	2.22796
2011-09-06	74.4243	-2.74578	7.80901	4.375	16.9233	71.056	2.7301	1.50465
2011-09-07	122.317	-1.1997	8.56078	1.77267	16.9633	58.7713	1.52307	3.01945
2011-09-08	130.402	-0.460629	8.55685	-2.26367	19.2167	48.8211	1.40048	2.84334
2011-09-09	127.657	-0.132553	8.18956	-3.621	21.42	46.1233	0.918896	2.71792
2011-09-10	75.6278	-3.68729	7.75355	0.424333	18.1867	60.9573	3.50791	1.21056
2011-09-11	141.892	3.14927	11.1144	2.94767	20.2133	55.2115	1.46474	3.5423
2011-09-12	94.8198	-1.41418	7.72478	3.83467	14.26	72.5724	2.80768	2.67244
2011-09-13	118.796	-1.92098	7.78305	1.601	14.86	63.2399	2.23609	3.11261
2011-09-14	128.895	0.807887	9.26406	-1.39167	21.0067	50.3404	0.809208	3.02452
2011-09-15	121.992	1.47207	8.91301	-1.39033	19.1867	51.1869	2.86384	2.44996
2011-09-16	52.0935	-5.76035	6.59004	3.75733	11.9967	79.7806	3.37113	1.56761
2011-09-17	103.525	-2.24335	8.49938	2.37533	17.6433	70.3831	4.19135	3.17735
2011-09-18	109.557	1.26652	8.4303	3.35633	17.4933	69.876	2.7202	2.65519
2011-09-19	77.489	0.247294	9.94697	4.08967	17.8033	59.4563	2.78432	2.174
2011-09-20	72.1424	-0.119728	9.45376	3.84033	17.4333	63.8529	2.31085	2.01178
2011-09-21	91.1959	1.50488	9.14338	5.129	16.7033	63.4072	3.33808	2.22536
2011-09-22	66.6182	-4.11104	6.13283	2.556	13.41	77.3912	2.39139	1.88313
2011-09-23	118.813	0.729776	8.15238	1.39567	18.76	67.317	1.93856	2.665
2011-09-24	91.0898	-2.31533	6.59284	0.503667	15.5567	72.657	2.97806	2.46449
2011-09-25	113.329	-2.53164	5.27058	0.283667	14.71	76.4153	2.70745
2011-09-26	84.2971	-4.33408	4.91941	0.409667	11.0633	77.7066	3.07172
2011-09-27	125.707	-1.30668	6.11927	0.495	13.7733	67.4341	4.3689
2011-09-28	52.5728	-6.64682	2.86225	-0.741667	8.56667	76.7697	1.32332
2011-09-29	102.748	-1.4864	4.53978	-1.971	15.2967	67.5008	1.37615
2011-09-30	81.2225	-2.27474	4.40939	1.03	12.79	73.7346	1.89191
2011-10-01	99.5638	-1.22221	4.52671	0.297	12.6033	69.0525	1.94935
2011-10-02	79.3904	-9.86606	0.213896	-1.85767	4.238	84.9307	5.33527
2011-10-03	83.9011	-6.13312	1.44027	-2.028	5.956	70.6601	4.62192
2011-10-04	84.8021	-4.83011	1.55327	-5.32433	9.91667	58.0868	0.958229
2011-10-05	113.898	-1.14483	2.10611	-5.73533	11.3033	57.6099	1.07408
2011-10-06	110.578	0.385372	3.99129	-5.68933	16.07	53.7639	1.11362
2011-10-07	90.0562	1.15535	5.28188	-2.00633	14.12	51.3659	3.06788
2011-10-08	102.741	2.22997	5.24478	-2.87233	13.29	55.5484	2.79926
2011-10-09	84.2317	1.92604	5.24885	-0.662	12.5967	55.7462	2.90407
2011-10-10	83.6548	-1.43735	4.32231	-3.80733	12.06	49.5667	3.45098
2011-10-11	96.1081	0.620404	4.35743	-5.716	14.35	49.0811	0.886847
2011-10-12	101.565	-1.48376	2.73273	-7.59333	13.9167	49.8988	1.90045
2011-10-13	93.1661	-1.34776	2.62637	-8.61333	14.08	49.5752	1.1239
2011-10-14	105.902	0.740722	4.67478	-7.34	17.3333	48.5887	2.09036
2011-10-15	57.3329	-0.18015	5.22258	-3.025	13.0733	47.8588	3.75495
2011-10-16	75.754	-1.91551	2.58686	-5.83433	11.85	51.7707	2.71222
2011-10-17	75.573	-2.67623	2.79787	-6.40533	11.7033	43.5524	3.43597
2011-10-18	31.5074	-5.83872	1.43835	-5.49567	8.47	44.4744	4.40975
2011-10-19	64.478	-3.1373	1.663	-5.788	9.52	42.6726	3.72466
2011-10-20	90.1281	-1.90127	1.80803	-10.7267	13.9233	41.5609	1.97141
2011-10-21	47.4628	-2.83652	1.78713	-2.82267	7.25833	57.2943	5.11224

## Sheet: Tanggula
	Rn(Wm-2)	G(Wm-2)	Tmean(oC)	Tmin(oC)	Tmax(oC)	RH(%)	u2(ms-1)	ET(mmd-1）
2010-05-17	130.33	10.1936	1.61458	-3.9	7.9	36.481	5.36875	2.06448
2010-05-18	130.697	11.7729	2.86458	-3.4	9.6	40.0012	5.2625	1.9178
2010-05-19	134.965	11.0048	2.75625	-2.2	9.6	45.3762	5.78542	2.03227
2010-05-20	150.277	13.2433	2.04583	-3.3	6.9	39.6121	6.6125	2.00584
2010-05-21	82.3335	4.04976	-1.6375	-4.9	2.3	61.6431	4.41875	1.54953
2010-05-22	128.633	14.8612	0.808333	-8.3	8.2	35.4073	2.9	1.47423
2010-05-23	122.699	15.0504	3.47917	-3.2	10.5	31.7477	5.69583	1.74775
2010-05-24	94.8343	8.60973	1.23542	-2.2	7.7	67.436	5.41042
2010-05-25	128.123	5.92971	-2.31875	-6	0.9	85.0352	3.65417	3.18472
2010-05-26	116.299	5.63837	-4.33125	-11.3	2.5	64.3744	3.61667
2010-05-27	160.582	11.6968	-0.83125	-8.4	5.9	33.2683	3.03333	2.49482
2010-05-28	133.194	14.9366	2.02708	-4.7	7.9	34.5177	3.34583	1.908
2010-05-29	100.016	6.67577	2.04375	-1.4	6.7	60.1496	6.3	2.0978
2010-05-30	138.583	6.99097	2.00833	-2.4	7.8	65.5781	5.475	3.58768
2010-05-31	90.4578	4.48036	-1.91875	-4.2	1.6	81.5498	4.39167	1.73687
2010-06-01	135.472	4.75853	-2.29375	-5.8	2.5	72.4838	4.82292	3.46076
2010-06-02	160.944	14.1148	-0.202083	-6	5.3	46.0502	2.3375	3.22455
2010-06-03	124.476	9.64841	1.64167	-4	7.4	48.5394	4.45625	2.6117
2010-06-04	121.46	9.61278	0.716667	-5.2	7.6	66.3081	4.06042	2.15498
2010-06-05	114.819	5.16852	-0.46875	-5.3	6.3	82.1567	3.43958	2.95258
2010-06-06	127.777	5.86358	0.1375	-3.8	4.6	76.1358	3.53333	3.20283
2010-06-07	155.577	6.27694	1.1625	-3.1	7.2	52.409	5.03333	3.95663
2010-06-08	125.465	11.6307	1.96667	-3.1	9.3	73.9673	3.33542	2.65279
2010-06-09	191.241	20.4039	4.875	-2.4	13.6	61.6281	5.0125
2010-06-10	181.975	16.4193	4.79167	-2.3	11.7	50.7067	5.41875	3.73687
2010-06-11	147.089	12.7253	3.74583	-2.7	10.8	56.4527	5.6625	2.77623
2010-06-12	142.731	12.1075	1.97292	-3.6	8.9	68.5821	3.84792	2.36814
2010-06-13	130.578	13.3088	1.24167	-3.6	9.3	78.4667	3.19792
2010-06-14	134.469	9.77116	1.7875	-2.1	7	83.9585	2.79167
2010-06-15	167.047	9.86842	2.19583	-1.6	9.4	81.1015	3.14792
2010-06-16	180.627	14.7163	2.32917	-3.8	10.3	81.2808	2.70208
2010-06-17	136.306	8.67412	3.68958	-1	9.6	80.8231	3.15417
2010-06-18	182.337	12.2711	4.92083	-0.3	11.6	69.6765	4.01667
2010-06-19	131.978	13.6053	4.59792	-0.7	10.4	65.9875	3.51458	2.96376
2010-06-20	183.632	19.7405	5.24167	-2.4	12.2	62.079	3.28958	3.47233
2010-06-21	144.164	11.912	4.53125	-0.2	11.1	72.7696	3.42292	3.21613
2010-06-22	123.769	3.11345	2.69375	0.2	7.8	87.4785	2.94583
2010-06-23	182.362	13.7747	3.63958	0.5	10.6	81.881	2.54792
2010-06-24	146.196	12.1558	4.53542	0.5	11	77.5463	3.77708	3.7002
2010-06-25	157.205	10.6855	5.3375	-0.1	11.5	75.2133	4.56458	4.05469
2010-06-26	114.171	9.86371	6.66667	1.7	13.3	70.6929	4.75	2.99579
2010-06-27	172.849	11.0838	6.57083	2.1	11.7	74.8504	6.21458	4.59727
2010-06-28	168.267	15.6653	7.55833	3.7	14	67.635	6.04375	4.22133
2010-06-29	85.5081	4.40229	5.05208	2.2	9.2	82.4583	4.625	2.53871
2010-06-30	134.433	10.7052	5.5	1.9	11.7	77.5369	3.80833	3.03786
2010-07-01	109.373	4.12947	6.33958	2.3	13.9	69.8131	5.725	3.27048
2010-07-02	107.891	7.2346	6.4875	1.5	12.1	72.6967	4.98542	3.27278
2010-07-03	148.148	12.6626	7.80833	2.7	14.8	68.7894	5.25625	3.80344
2010-07-04	145.604	15.3097	7.25417	2.7	12.9	72.3606	4.85417	3.17699
2010-07-05	157.113	14.2185	7.59583	2.4	13.9	71.8258	4.53542	3.8868
2010-07-06	160.884	14.7691	8.15	2.4	16	71.1963	5.11667	4.40864
2010-07-07	89.621	6.10748	7.3	3.9	11.8	73.8848	3.75417
2010-07-08	145.828	11.3527	5.85625	1.8	14.1	82.7025	3.91458
2010-07-09	122.14	9.22742	4.225	1.9	10	87.1996	3.94375
2010-07-10	139.112	5.50871	4.29375	0	9.5	83.5225	3.30833
2010-07-11	107.873	4.75847	3.4875	0.6	8.9	89.0875	3.35833
2010-07-12	140.847	8.58711	3.4125	0.3	8.6	88.5983	3.325
2010-07-13	128.02	3.79023	4.30833	0.2	10.8	85.5142	3.82292
2010-07-14	178.72	16.9351	6.83542	2.3	13.9	76.3323	3.57083	4.79174
2010-07-15	150.606	15.3925	7.2375	1.7	14.5	70.9992	2.38542	3.94247
2010-07-16	143.277	12.9786	7.12708	1.8	12.4	71.6106	3.69792	3.89547
2010-07-17	137.03	3.55855	3.82917	-0.1	8.6	84.0031	5.75208
2010-07-18	208.925	16.4474	4.74583	-0.8	10.7	66.2775	3.8375	5.01923
2010-07-19	170.309	14.8232	5.9125	-0.7	12.6	54.045	3.08542	4.22286
2010-07-20	93.8256	2.13835	5.73125	1.8	10.8	71.8527	5.68958	3.15586
2010-07-21	151.043	13.1716	7.21458	3.2	14	76.7262	2.65833	3.84959
2010-07-22	109.234	7.81688	6.49792	3.3	12.2	82.5829	2.99583	3.099
2010-07-23	123.872	11.8618	7.66875	4.3	13.6	80.1233	2.68958	3.30609
2010-07-24	148.927	13.8786	9.33958	4.5	14.9	67.6019	3.88333	4.08652
2010-07-25	176.948	20.4531	10.1771	3.3	16.8	62.589	3.0125	4.35448
2010-07-26	153.71	12.8881	7.225	1.7	12.7	63.9029	3.00833	3.61533
2010-07-27	125.199	1.85063	5.08958	2.5	9.3	82.8417	4.42083	3.64704
2010-07-28	93.4199	2.57444	6.17292	2.7	10.6	77.6117	2.82708	2.97479
2010-07-29	169.708	14.3812	8.24375	2.7	15.1	65.2567	2.69167	4.62607
2010-07-30	162.093	16.7379	9.75625	2.4	16.2	56.5306	2.90208	4.24884
2010-07-31	163.688	15.1334	9.38958	3.5	15.1	54.7356	3.63542	4.22177
2010-08-01	148.561	16.9532	10.0583	3	16.1	51.7446	3.01458	3.67823
2010-08-02	82.3867	7.97732	8.53333	2.9	13.5	60.2592	2.59792	2.32389
2010-08-03	149.72	10.7639	7.0875	3.6	12.2	76.1094	3.0125	3.8521
2010-08-04	119.655	3.76712	7.05208	2.8	12.1	74.9771	4.03125	3.16998
2010-08-05	177.756	13.1055	8.27292	1	14.6	62.1298	3.36667
2010-08-06	136.03	13.7818	8.4625	1.9	17.2	59.0281	2.57917	3.1688
2010-08-07	131.488	13.0482	8.08542	1	15.1	61.1779	3.46667	2.92851
2010-08-08	141.457	14.6337	7.87292	1	15.3	64.9875	2.91042	2.9308
2010-08-09	89.6171	3.35515	7.32708	2.9	12.6	71.5244	2.73333	2.79935
2010-08-10	95.7448	3.69238	6.73542	3.1	14	77.2879	3.43958	2.8398
2010-08-11	80.2312	4.02651	6.14375	4.2	11.1	84.2179	2.27917	2.22286
2010-08-12	141.238	8.17085	7.20625	4	12.5	80.7844	3.325	3.69963
2010-08-13	130.766	9.05283	6.20417	2.3	12.5	83.0606	3.3625	3.73187
2010-08-14	170.843	13.3546	6.39583	1.2	13.1	73.9108	2.67917
2010-08-15	163.119	13.4543	8.05208	0.2	15.2	57.4867	2.96667	4.22305
2010-08-16	54.5876	-1.2004	6.38958	3.7	10.7	81.0044	3.1375	2.13554
2010-08-17	185.543	13.9974	6.41458	1.5	13.3	78.5702	2.19792
2010-08-18	174.822	16.1156	7.63958	3.6	12.9	71.0837	3.46042	4.46988
2010-08-19	183.583	13.5715	8.11875	3.3	13.1	69.5271	4.61667	4.59656
2010-08-20	170.661	7.38113	6.37083	3.2	10.7	70.3692	4.24583
2010-08-21	127.209	2.73649	4.63125	1.3	11.2	79.4452	4.40833	3.42509
2010-08-22	179.082	5.35056	3.79792	0.7	9.6	83.6958	4.975
2010-08-23	107.187	-2.4924	2.68125	-0.1	7.5	84.8169	5.75625	2.9357
2010-08-24	169.249	9.02538	3.56875	-1.5	11.6	80.1785	2.32917
2010-08-25	138.208	8.34681	6.1	2.7	11.8	79.2817	2.9875	3.74956
2010-08-26	186.451	12.2534	5.96667	1.1	11.2	78.6131	3.17708	4.61199
2010-08-27	134.077	10.3141	6.41042	1.1	13.7	74.3765	2.41458
2010-08-28	94.0907	3.50802	6.49792	3.1	12.7	71.4944	3.24167	2.76189
2010-08-29	96.9171	4.48672	4.55	0.6	9.4	87.0273	3	2.40209
2010-08-30	197.748	10.7211	5.3	0.6	11.1	66.8967	4.0625	5.02558
2010-08-31	165.329	10.763	4.01667	1.1	10	80.1567	3.78333	3.73103
2010-09-01	165.966	5.17048	3.90833	-1.4	10	67.8298	2.44792
2010-09-02	123.129	5.01653	4.1125	-1.9	10.4	54.6558	2.55417	2.83724
2010-09-03	91.4625	0.433125	3.39375	-0.7	9.9	79.174	3.17708
2010-09-04	147.933	7.16626	3.46875	0.9	8.4	81.9781	3.07292	3.37737
2010-09-05	98.5346	-0.496674	1.80625	-0.4	6	84.2429	3.21458	2.73559
2010-09-06	153.187	2.11308	1.47917	-4.4	7.9	50.7442	3.04583	3.55093
2010-09-07	108.45	0.882389	0.802083	-3.6	8.8	66.6523	2.80833	2.2224
2010-09-08	124.738	-0.00309028	0.947917	-1.6	7.2	91.1254	3.35417
2010-09-09	68.8533	-2.57407	1.97083	-0.3	5.2	85.6183	2.90625	2.09692
2010-09-10	148.996	9.4784	2.4	-2	9.3	74.3556	2.87708	3.75858
2010-09-11	127.011	3.67531	1.3875	-3.1	8.1	85.6475	3.28333	3.15853
2010-09-12	135.16	3.06378	2.65417	-3.5	9.2	76.7958	3.36042
2010-09-13	135.052	8.3626	5.14375	0.1	12.5	70.1	4.22083	3.73638
2010-09-14	137.883	7.1937	4.75	0.7	10.2	80.1417	4.21667	3.62842
2010-09-15	82.2027	1.52649	4.23125	1.1	9.1	78.0473	4.50833	2.22348
2010-09-16	106.097	3.33719	4.46667	0.9	10.7	80.0869	4.95625	2.70829
2010-09-17	127.468	2.71822	3.11458	0	8.9	84.5915	2.31042
2010-09-18	114.673	9.80582	5.47917	1.4	11.5	74.3056	2.98542	2.92188
2010-09-19	82.4646	6.6416	5.29792	1.7	10.7	75.8615	2.725	2.09462
2010-09-20	97.7574	6.03744	4.33958	1	10.9	79.9215	2.65625	2.4493
2010-09-21	100.982	4.78583	4.57083	0.8	9.8	76.6729	2.63958
2010-09-22	90.3702	2.79269	4.00833	0	10.7	75.8088	3.0375	2.30149
2010-09-23	68.9199	-3.92882	2.80833	0.5	7	87.4	4.57917
2010-09-24	89.5674	-1.22166	2.14583	-0.6	5.1	89.7187	3.83542	2.55715
2010-09-25	86.645	0.242917	2.69792	-0.2	8	74.4433	4.00208	2.61693
2010-09-26	104.034	-1.04994	2.05625	-1.5	7.1	61.4846	4.62917	3.02264
